# Supplementary material for: Extra-Corporeal Membrane Oxygenation Cadaver Donors: What about Tissues Used as Allografts?
Source: Membranes (Basel). 2021 Jul 19;11(7):545. doi: 10.3390/membranes11070545 (PMC8307999; doi:10.3390/membranes11070545)
Supplement: Supplementary file 1 [file membranes-11-00545-s001.zip]

Archive with 1 entries (1 files):
- membranes-1247138-supplementary.xlsx
