# Supplementary material for: Extra-Corporeal Membrane Oxygenation Cadaver Donors: What about Tissues Used as Allografts?
Source: Membranes (Basel). 2021 Jul 19;11(7):545. doi: 10.3390/membranes11070545 (PMC8307999; doi:10.3390/membranes11070545)
Supplement: Supplementary file 1 [file membranes-11-00545-s001.zip › membranes-1247138-supplementary.xlsx]

## Sheet: Tabella
	Table S1: Summary of specific details of studies included in the synthesis
	Authors	Title	Year	Organ (focus on)	Test	Success	Study	Number of Cases/Experiments	Legenda
	Marchioro et al.	Extracorporeal perfusion for obtaining postmortem homografts	1963	Kidney, liver	Experimental method of procuring and temporaly preserving (extracorporeal perfusion) postmortem homografts of kidney and liver on dogs; clinical use. Renal function was assessed by urine volumes and BUN determinations. Renal function was assessed by urine volumes and blood urea nitrogen (BUN) determinations. Histologic sections of the transplanted kidneys	Analysis of the data indicates that optimal perfusion times for renal homografts should not exceed 6 hours. For the liver, 2 hours appears to be the maximum tolerable period of perfusion. Proper donor selection is as important a factor as the method used for preservation. it is encouraging to note the fact that functional hepatic and renal homografts have, nevertheless, been obtained for clinical…	Ex vivo, in vivo on animals	32 cases
	Kontos Jr et al.	A no-flush, core-cooling technique for successful cardiopulmonary preservation in heart-lung transplantation	1987	Heart, lung	Study on DCD calves on hypothermic ECMO. After transplantation, analysis of miocardial function and pulmonar preservation with measurements and lung biopsies	With the use of this technique, successful extended cold ischemic cardiopulmonary preservation for heart-lung transplantation may be achieved.	Ex vivo, in vivo on animals	10 cases
	Mori et al.	Regional blood flow in the liver, pancreas and kidney during pulsatile and nonpulsatile perfusion under profound hypothermia	1988	Liver, pancreas, kidney	Animal (preclinical) study on pigs with circular arrest and total cardiopulmonary bypass to improve the blood flow in visceral organs	Pulsatile flow improves the hepatic, pancreatic and renal blood flow and protects the function of these organs during cardiopulmonary bypass associated with profound hypothermia and total circulatory arrest	Ex vivo	56 cases
	Koyama et al.	A new approach to kidney procurement from non-heart-beating donors: core cooling on cardiopulmonary bypass	1989	Kidney	First clinical study of hypothermic ECMO in DCD	Non trovato l'abstract	In vivo on humans	no information found
	Booster et al.	In situ preservation of kidneys from non-heart-beating donors—A proposal for a standardized protocol	1993	Kidney	Protocol for emergency in situ preservation (perfusion) of NHBDs and procedure implementation, Not properly ECMO	28 kidneys were not used for reasons of ..., physical damage of the kidney and ... Implemetation resulted in 20% more kidneys available for transplanation. Although NHBDs kidneys showed a higher rate of delayed function compared with a matched HBD donor kidney population, there was no significant difference in long term graft survival between the two groups	Ex vivo, in vivo on humans	49 donor (16 KT)	KT: kidney Transplantation
	González et al.	Adenine Nucleotide Liver Tissue Concentrations From Non-Heart-Beating Donor Pigs and Organ Viability After Liver Transplantation	1997	Liver	Study on NHBD pigs, after cardiac arrest they were provided with recirculation; liver biopsies in the donor and in the recipient. Measure of liver adenine nucleotides	The use of normothermic recirculation is capable of restoring EC after cardiac arrest, its effect being primarily attributable to restoration of ADP levels. The maintenance of the EC in the potential NHBD liver is an important factor in the evaluation of the quality of the graft.	Ex vivo, in vivo on animals	20 cases
	Valero et al.	Blood flow and oxygen extraction during normothermic recirculation and total body cooling predict viability of liver from non‐heart‐beating pig donors	1997	Liver	Animal (preclinical) study. To assess the usefulness of monitoring regional blood flow and oxygen metabolism to predict the viability of livers from NHBD pigs obtained by using NR and TBC. Blood samples for blood gas and hemoglobin analysis.	The NR improves hepatic viability even after long WI periods.	Ex vivo, in vivo on animals	25 cases
	Arias-Diaz et al.	Changes in adenine nucleotides and lipid hydroperoxides during normothermic cardiopulmonary bypass in a porcine model of type II non-heart-beating donor	1997	Liver, Kidney	Pig (pre-clinical) study. The effect of a period of normothermic CBP on liver and kidney tissue energy levels and oxidative damage using a porcine experimental model of NHBD. Samples of liver and kidney were obtained at specific time points (before exanguination and after asystolia, resuscitation, warm CBP, and cold CBP). Tissue samples were frozen using liquid nitrogen, and then lyophilized, and…	We found an improvement in energy status after warm CBP, which was not reversed by subsequent cold CBP. We have found a small increase in tissue GSH content (cell protection) after warm CBP. In contrast, LPOs were increased after resuscitation and warm CBP, suggesting that GSH was overcome by the burst of OR generation secondary to reperfusion. The conflicting increase in LPOs in the face of incr…	Ex vivo on animal	8 cases
	Tabet et al.	Evaluation of ischemic liver injury during graft procurement from nonheart-beating donor pigs	1997	Liver	Study on NHBD pigs with extracorporeal circualtion, to assess the predictive value of HA and GST (plasma samples) in donor and in recipient	HA (endothelial damage) and GST (hepatocellular damage) could be useful when evaluating a potential NHBD liver, quantifying the magnitude of ischemic injury.	Ex vivo, in vivo on animals	30 cases
	Johnson et al.	Successful emergency transplantation of a liver allograft from a donor maintained on extracorporeal membrane oxygenation	1997	Liver	Case report with a donor whose oxygen delivery maintained by ECMO before suffering an anoxic brain injury. The use of ECMO to facilitate organ donation first described here	Immediate graft function was obtained in the recipient, with full neurologic recovery and return to gainful employment 4 months after transplantation; ECMO may provide an intriguing option for the maintenance of organ function in the critically unstable brain-dead organ donor to salvage organs for transplantation	in vivo on humans	1 donor (1 LT)	LT: Liver Transplantation
	Valero et al.	Hepatic blood flow and oxygen extraction ratio during normothermic recirculation and total body cooling as viability predictors in nonheart-beating donor pigs	1998	Liver	Animal (preclinical) study to evaluate the hepatic blood flows and oxygen metabolism of NHBD pigs, with the use of CPB and NR before total cooling, and its relationship with recipient survival. Blood samples	Donor hepatic artery blood flow, portal blood flow, and pump blood flow were higher in the DSP. The use of a NR period before total body cooling improves survival of liver transplantation in NHBDs. Portal blood flow and pump blood flow measurements can predict the viability of the grafts.	Ex vivo, in vivo on animals	35 cases
	García-Valdecasas et al.	Liver conditioning after cardiac arrest: the use of normothermic recirculation in an experimental animal model	1998	Liver	NHBD pigs. Survival at 5 days; endothelial (hyaluronic acid) and hepatocellular damage (AST, ALT, and alpha-GST); adenine nucleotides (energy charge), and histological changes were evaluated.	Normothermic recirculation during 30 min showed a significant effect on survival , endothelial damage, and histological changes after reperfusion. Cardiopulmonary bypass significantly increased the energy charge during the normothermic recirculation period. Moreover, this study shows that a significant survival (100%) can be achieved with a liver allograft after 20 min of cardiac arrest. Although…	Ex vivo, in vivo on animals	20 cases	IC: ischemic cholangiopathy
	Valero et al.	Normothermic recirculation reduces primary graft dysfunction of kidneys obtained from non‐heart‐beating donors	2000	Kidney	Clinical study	NR reduces the incidence of DGF respect to ISP and TBC and may be considered the method of choice for kidney procurement from NHBD	In vivo on humans	44 KT	KT: kidney Transplantation
	Ko et al.	Extracorporeal membrane oxygenation support of donor abdominal organs in non-heart-beating donors	2000	Abdominal organs	Clinical study. Graft function, DGF, need of dialysis	By ECMO technique, NHBD could be maintained for a longer time and the renal grafts had better immediate postoperative function	in vivo on humans	46 KT	SP: substance P KT: Kidney transplantation
	Alvarez et al.	Non-heart-beating donors from the streets: an increasing donor pool source	2000	Generic organs	Clinical study. We have obtained 105 kidneys, 12 livers, 84 corneas, and 31 pancreata for islets isolation as well as 49 long bones. Kidneys initial functioning, DGF, never-functioning. Livers functioning	Seventy-two kidneys were transplanted, with a probability of survival of 83% at 36 months. Eight trasplanted livers in a proper function. The main causes for discard: a bad macroscopic aspect of the kidney; a bad perfusion of the kidneys with the cardiopulmonary bypass; and a positive serological test for human immunodeficiency virus or hepatitis B or C. The perfusion with the oxygenated blood co…	in vivo on humans	53 donors (72 KT)	KT: kidney Transplantation
	Sánchez-Fructuoso et al.	Renal transplantation from non-heart beating donors: a promising alternative to enlarge the donor pool	2000	Kidney	Clinical trial; NHBD grafts maintained by extracorporal circulation, external oxygenation and intense hypothermia. Pre-trasplant biopsy	Same renal function and number of rejections between NHBD and HBD transplants; increase of delayed graft function in NHBD respect to HBD; same one- and five-year survival rates--> When a strict protocol is adhered to, the outcome of renal transplant from NHBD compares well with that from HBD	Ex vivo, in vivo on humans	144 procured kidney (95 KT)	KT: kidney Transplantation
	Chen et al.	Renal transplantation from non-heart-beating donors with extracorporeal membrane oxygenation: preliminary results	2000	Kidneys	Clinical study. PNF; DGF; FU serum creatinine; rejection episodes documented by biopsy;	ECMO-supported NHBD seems to offer better graft function after transplantation than that of NHBD treated with in situ cooling. ECMO is an effective method for organ preservation in NHBD, especially when long waiting time is to be expected.	Ex vivo, in vivo on humans	8 KT
	Rudich et al.	Extracorporeal support of the non-heart-beating organ donor	2002	Kidney, pancreas, liver, perhaps toracic organs	Protocol to resuscitate the NHB, enabling a return to near normal hemodynamics and oxygen delivery to the vital organs + Case report. Once the kydnes have been removed, they are placed on a perfusion pump for evaluation. Kidneys procured from two ECMO-supported NHB organ donations showed normal perfusion characteristics.	Kidneys were transplanted without DGF and show normal function. Of particular importance is the similar hemodynamics of the patients during ECMO compared with before declaration of death. Although the SvO2 was suboptimal during cardiopulmonary demise, it quickly returned to normal during extracorporeal support. Normothermic whole body ECMO-supported NHB organ donation offers significant advantage…	Ex vivo, in vivo on humans	2 donors (2 KT)	KT: kidney Transplantation
	Alvarez et al.	Five years of experience with Non-Heart-Beating donors coming from the streets	2002	Generic organs	Case report. Kidney PNF, DGF, long-term survival	In the last 6 years NHBD have yielded almost 50% of all donors in our hospital, representing an increase of 86% in the number of actual donors three quarters of which have come from the streets.	In vivo on humans	86 donors (116 KT)	KT: kidney Transplantation
	St Peter et al.	Liver and kidney preservation by perfusion	2002	Liver, Kidney	Review of clinical and animal studies	Stimulation of in-vivo conditions by ex-vivo perfusion could mean that marginal organs will be salvaged for transplantation. Perfusion will also allow for assessing the viability of organs before transplantation in a continuous fashion. The cumulative effect of these benefits would include expansion of the donor pool, less risk of primary non-function, and extension of the safe preservation perio…	Review	n.a.
	Ko et al.	Non-heart-beating donors under extracorporeal membrane oxygenation support	2002	Kidneys	Clincial study. Graft function, DGF, need of dialysis, serum creatinine level, chronic rejection	The only disadvantage of the ECMO was its cost, but the advantages of early renal graft function justify the cost. The ECMO technique made possible the kidney transplantation from NHBD. It mitigated warm ischemic injury and decreased the risk of DGF.	Ex vivo, in vivo on humans	89 KT	OLT: orthotopic liver transplantation KT: Kidney transplantation
	Koyama et al.	Total body cooling using cardiopulmonary bypass for procurement from non‐heart‐beating donors	2002	Kidney	Clinical study of development of portable bypass apparatus for total body cooling suitable for use in organ procurement for NHBDs. Level of oxygen saturation in arterial and venous blood.	PNF developed in 6.5%. The delayed function rate was 87%, with dialysis required for an average of 4.5 times. The serum creatinine levels decreased to less than 3.0 mg/dL at 12.7 days’ posttransplantation. Graft survival was 88.3% at 1 year. The method was only applied to kidney procurement from NHBDs, but this method may someday permit pancreas or liver transplantation using organs from non-hear…	Ex vivo, in vivo on humans	23 donors (46 KT)	KT: kidney Transplantation
	Net et al.	Hepatic preconditioning after pro- longed warm ischemia by means of S-adenosyl-L-methionine administration in pig liver transplantation from nonheart-beating donors	2003	Liver	Animal (preclinical) study of NHBD pigs, with SAMe administration. Blood samples from the portal and suprahepatic veins and carotid artery were taken for blood gas, electrolytes, and hemoglobin analysis. Donor blood samples for biochemical assays. The tissue content of adenine nucleotides and their breakdown products were determined in liver biopsies. After animals were killed, a large liver samp…	SAMe reduced histologic liver damage after transplantation. The necrotic area affected 15.9%±14.5% of the liver biopsies in controls and 7.4%±9% in SAMe livers. Six of eight controls and only one of eight survivors in the SAMe group developed ischemic cholangitis. SAMe reduced apoptosis of hepatocytes after transplantation and apoptosis of sinusoidal endothelial cells at reperfusion and at 5 days…	Ex vivo, in vivo on animals	25 cases
	Sanchez-Fructuoso et al.	Non-heart-beating donors: experience from the Hospital Clinico of Madrid	2003	Kidney	Case report. uNHBDs vs HBD. Hypothermic extracorporeal circuit	Graft survival better in NHBD, renal function (i.e. serum cretinine and creatinine clearance) was the same, acute rejection lower in NHBD, DGF more prevalent in NHBD	Ex vivo, in vivo on humans	533 KT	KT: kidney Transplantation
	Busuttil et al.	The utility of marginal donors in liver transplantation	2003	Generic organs	Review	CIT injury has been shown to be lessened by the use of NELP, which provides pulsatile perfusion with whole blood and an electrolyte solution. Additionally, NELP has the capability of providing continuous monitoring of hepatic viability.	Review	n.a.
	Rojas et al.	Assessment of liver function during extracorporeal membrane oxygenation in the non-heart beating donor swine	2004	Liver	Animal study (swine). Systemic and hepatic hemodynamics, bile, AST, urine, venous blood.	ECMO support restores liver perfusion, oxygenation, and bile production. Quantification and analysis of bile production could be a determinant of liver function during ECMO resuscitation, and it may be a predictor of graft viability before transplantation.	Ex vivo on animals	16 cases	ECS: in situ extracorporeal support
	Gravel et al.	Kidney transplantation from organ donors following cardiopulmonary death using extracorporeal membrane oxygenation support	2004	Kidneys	Clinical study. Kidneys are excised, placed on a Waters machine pulsatile perfusion pump and monitored for flow rates and renal resistance. DGF; graft function.	Kidneys donated from “controlled” ECMO supported donors are a viable source of organs for renal transplantation.	Ex vivo, in vivo on humans	13 donors (20 KT)	UNHBD: uncontrolled non–heart‐beating donors
	Otero et al.	Liver trasplantation from maastricht category 2 non-heart-beating donors: a source to increase the donor pool?	2004	Liver	Clinical study comparing livers from NHBDs on cardipulmonary support and CPS or bypass with livers from HBDs. Results in terms of patient and graft survival, PNF, sepsis, multiorgan failure, biliary complications, recurrent hepatitis, massive hemoptysis, portal vein thrombosis	Transplantation of livers from NHBDs was associated with a patient survival similar to that observed with organs from HBDs; but a graft survival rate that was 18% lower. The higher incidence of PNF, liver dysfunction, and biliary complications demonstrates that livers obtained from NHBDs display a greater injury than those from HBDs. The most important cause of graft failure and dysfunction with …	in vivo on humans	60 LT	LT: Liver Transplantation
	Lee et al.	Expanding the donor pool: use of renal transplants from non-heart-beating donors supported with extracorporeal membrane oxygenation	2005	Kidneys	Clinical study. Graft survival, DGF, recipient ECMO time, serum creatinine level, estimated glomerular filtration rates.	Long‐term survival and function of renal grafts from NHBDs supported with ECMO compared with that of grafts from HBDs and LDs appear to be similar. ECMO support provides enough time to prepare the potential donors without worry of excessive warm ischemic injury.	Ex vivo, in vivo on humans	219 KT	WI: warm ischemia KT: Kidney Transplantation
	Magliocca et al.	Extracorporeal support for organ donation after cardiac death effectively expands the donor pool	2005	Kidney, Liver, Pancreas	Retrospective review of medical record data for all patients enrolled in ECMO-supported DCD donor protocol, comparison with DBD	The DCD program increased the potential donor pool, without short term adverse effect on organ function compared with kidneys transplanted from DBD donors. No difference in immediate function, DGF, primary non-function, rejection and mortality for kidney transplanted. No hepatic grafts complicated by PNF	in vivo on humans	20 donors (24 KT, 5 LT, 1 PT)	BOS: bronchiolitis obliterans syndrome KT: kidney Transplantation LT: Liver Tranplantation PT: Pancreas Transplantation
	Wang et al.	Liver transplantation from an uncontrolled non-heart-beating donor maintained on extracorporeal membrane oxygenation	2005	Liver	Case report. Preharvest donor AST and ALT. Graft function.	The donor liver was soft and appeared well perfused. ECMO may be used to reduce warm ischemia time in liver grafts obtained from uncontrolled NHBD, thereby increasing graft salvage rates.	Ex vivo, in vivo on humans	1 donor (1 LT)	NECP: normothermic extracorporeal perfusion LT: Liver Transplantation
	Gámez et al.	Lung Transplantation from Out-of-Hospital Non-Heart-Beating Lung Donors. One-Year Experience and Results	2005	Lung	Clinical report on NHBLD. We started a pre-clinical phase during which we evaluated pulmonary allografts, checking macroscopic, functional (ABG tests), and histologic (optic microscope) viability	ECMO may not be completely necessary for lung preservation, but it is important for abdominal organ preservation. We could contemplate the possibility of preservation only through heparinization and topical cooling before harvesting.	Ex vivo, in vivo on humans	5 donors (9 LuT)	LuT: Lung Transplantation
	Nuñez et al.	Non–Heart-Beating Donors: An Excellent Choice to Increase the Donor Pool	2005	General organs	NHBD procedure development and review. From the NHBD group, we obtained 105 kidneys, 22 lungs, 14 pancreata, 154 bones (516 bone fragments), 105 corneas, 107 sclera fragments, 112 tendon tissues, and 14 vessels.	The quality of organs implanted from NHBD are as good or better than those obtained from EDD. Kidney function measured through the serum creatinine level and the amount of proteinuria was better. Long-term graft survival was longer for NHBD, and vascular rejection was lower. Livers showed similar long-term survival in organs obtained from NHBD and EDD, and viability of liver is clearly known rela…	Ex vivo, in vivo on humans	64 donors
	Englesbe et al.	Salvage of an unstable brain dead donor with prompt extracorporeal support	2005	Kidneys	Case report. Hemodynamic and resumed urine. Transplanted graft function.	Using ECMO to optimize brain dead donors is a novel strategy to increase the number of donors and the yield of organs per donor.	in vivo on humans	No information found	EDD: encephalitic death donors
	Net et al.	The Effect of Normothermic Recirculation is Mediated by Ischemic Preconditioning in NHBD Liver Transplantation	2005	Liver	Blood and tissue samples measurements, transplant survival on pigs	The effect of NR seems to be partially related to adenosine. Specimens from NR with lowest mean necrotic area. NR increased transplant survival	Ex vivo, in vivo on animals	30 cases
	Jamieson et al.	Normothermic organ preservation	2006	Generic organs	Review	The surgeon could retrieve a marginal organ and then use normothermic perfusion for both preservation and viability testing. If the viability parameters suggest a poor outcome, the organ can be discarded without jeopardizing a recipient.	Review	n.a.
	Sánchez-Fructuoso et al.	Victims of Cardiac Arrest Occurring Outside the Hospital: A Source of Transplantable Kidneys	2006	Kidney	Retrospective cohort study of transplantations. Post-transplant biopsy	Outcomes of transplants from non–heart-beating donors and younger heart-beating donors are similar, and results for transplants from non–heart-beating donors improved compared with those from older heart-beating donors. Encourage to adopt the use of non-heart beating donors who had cardiac arrest outside the hospital; Initial period of graft perfusion under the conditions of normothermia is a ben…	Ex vivo, in vivo on humans	904 KT	KT: kidney Transplantation
	Aguilar et al.	Antioxidant patterns (superoxide dismutase, glutathione reductase, and glutathione peroxidase) in kidneys from non‐heart‐beating donors: experimental study	2007	Kidney	Pigs (preclinical) study. The effect of normothermic extracorporeal recirculation evaluated on antioxidant tissue concentrations in the kidney. Concentrations of (SOD), glutathione peroxidase, and glutathione reductase were determined at the tissue level by biopsy	Recirculation increased the tissue level of SOD (natioxidant) at the end of the cold ischemia period. Better SOD levels --> able to respond to the imminent formation of OFRs after introducing oxygen by reperfusion --> graft able to respond better to achieve better viability.	Ex vivo	80 cases
	Fondevila et al.	Liver transplant using donors after unexpected cardiac death: novel preservation protocol and acceptance criteria	2007	Liver	Metabolic measurements on uDCD donor's blood; PNF	On transaminases, nRP < 4 hours	Ex vivo, in vivo on humans	10 LT	OFRs: oxygen free radicals LT: Liver Transplantation
	Kootstra et al.	Non-heartbeating donation of kidneys for transplantation	2007	Kidney	Review	Despite ECMO, DGF affected more transplanted kidneys from NHB donors than it did kidneys from heartbeating donors. ECMO support was required to prevent unacceptably long warm ischemia time	Review	n.a.
	De Antonio et al.	Results of Clinical Lung Transplant From Uncontrolled Non-Heart-Beating Donors	2007	Lung	Clinical report on out-of-hospital NHBD lung transplantations. Chest X-ray, Bronchoscopic exploration, macroscopic assessment, blood gas tests. PGD, bronchial healing, BOS, survival. Transbronchial biopsy between the third and fourth week after lung transplant (rejection?)	Mid-term results confirm the adequacy of uncontrolled NHBD as a promising complementary source of lung donors for clinical transplant	Ex vivo, in vivo on humans	17 donors (28 LuT)	LuT: Lung Transplantation
	Suárez et al.	Biliary complications after liver transplantation from maastricht category-2 non-heart-beating donors	2008	Liver	Report of clinical study on NHBDs vs HBDs. Organs preserved with CPS or CPB. Analysis of biliary complications	Since June 2001, we have only performed NHBDs maintained with CPS because of the better results shown in our previous report. Patient survival was similar, graft survival was reduced in NHBDs, PNF was more common in NHBDs, rejections/infections/vascular complications didn't differ; In NHBDs, no differences between CPS or CPB. If NHBD is accepted, the high incidence of biliary complications should…	In vivo on humans	27 LT	LT: Liver Transplantation
	Farney et al.	Experience in Renal and Extrarenal Transplantation with Donation after Cardiac Death Donors with Selective Use of Extracorporeal Support	2008	Kidney, kidney-pancreas	single-center retrospective review of adult (aged 19 years or older) DCD donor kidney and pancreas transplantations. Pre-trasplant and post-trsplant renal biopsy	Pancreas grafts were used only if extracorporeal support was used during procurement; all 4 simultaneous kidney-pancreas transplantation recipients experienced immediate graft function (no dialysis, no insulin) and continue to have excellent dual graft function, with a mean followup of 24 months; extracorporeal support of the donor might improve function of DCD donor kidneys, lower rates of DGF, …	Ex vivo, in vivo on humans	53 KT	KT: kidney Transplantation
	Jamieson et al.	Organ reperfusion and preservation	2008	Generic organs	Review	Normothermic recirculation clearly offered a survival benefit. Normothermic preservation offering the greatest potential for organ resuscitation and modulation.	Review	n.a.
	McCunn et al.	Critical care organ support: a focus on extracorporeal systems	2009	Generic organs	Review	DCD ptotocol using ECMO can increase the potential organ pool and quality of the grafts	Review	n.a.
	Pelletier et al.	Extracorporeal Support for Emergent (Uncontrolled) Donation Following Cardiac Death	2009	Abdominal organs	Grant	Compared to rapid recovery DCD without the use of ECS, ECS-DCD resulted in a greater number of OTPD, decreased kidney DGF rates and liver recipient and graft survival rates similar to DBD donors. Based on preliminary observations, we expect to find that ECS-DCD results in a) a significant increase in the number of organ donors, b) similar rates of kidney graft survival compared to DBD and control…	in vivo on humans	36 donors (67 KT, 19 LT, 6 PT)	KT: kidney Transplantation LT: Liver Transplantation PT: Pancreas Transplantation
	Jiménez-Galanes et al.	Liver transplantation using uncontrolled non-heart-beating donors under normothermic extracorporeal membrane oxygenation	2009	Liver	Clincial study. Primary endpoints were graft loss and recipient death. Blood laboratory test and pump parameters are routinely collected in order to assist in the determination of whether the graft is suitable to be implanted. We routinely perform liver biopsy whenever steatosis or other microscopic liver damage is suspected. Organ appearance. postoperative complications.	This preliminary series, although including a limited number of patients and a short follow‐up time, highly encourages the use of UNHBDs as a suitable source of grafts for OLT, in that they offer outcomes comparable to those obtained with BDDs. Widespread use of the procedure and longer follow‐up will probably clarify the unknown issues regarding UNHBD liver transplantation.	Ex vivo, in vivo on humans	60 donors	SOD: superoxide dismutase
	Smith et al.	Donation after cardiac death in the intensive care unit: the role of extracorporeal membrane oxygenation	2010	Kidney, pancreas, liver, heart, lung	Review	NHBD or DCD produce organs that have experienced warm ischaemia, which compromises their early function. Extracorporeal membrane oxygenation offers the possibility of minimizing this inevitable damage and extending the range of organs that can be harvested.	Review	n.a.
	Moers et al.	Donation after cardiac death: evaluation of revisiting an important donor source	2010	Generic organs	Review	With NEMO, resuscitation of otherwise non-transplantable liver organs.	Review	n.a.
	Rojas-Pena et al.	Extracorporeal support: improves donor renal graft function after cardiac death	2010	Kidney	Swine (preclinical) study of ECS-DCSs vs LVD controls. Monitoring of blood pressure and collection of blood/urine samples. RVR, UO, urine UrPr and creatinine clearance CrCl, were collected during 4 h posttransplantation.	Kidneys may be successfully recovered from DCD donors after 10 min of arrest/warm ischemia (but not after 30 min);The use of normothermic venoarterial perfusion of oxygenated blood (ECS) can resuscitate kidneys to transplantable status after 30 min of warm ischemia in a large animal model of DCD organ donation; This study adds supporting physiologic data from a large animal model to the clinical …	Ex vivo, in vivo on animals	25 cases
	Ke et al.	Increase the donor pool: transportation of a patient with fatal head injury supported with extracorporeal membrane oxygenation	2010	Heart, liver, kidneys	Case report.	There was significant improvement with ECMO support, with mean arterial pressure elevated to 64 mm Hg and oxygen saturation elevated to above 90%. Uneventful recipents recoveries, acceptable FU results	in vivo on humans	1 donor (1 HT, 1 LT, 2 KT)	DACD: donation after cardiac death HT: Heart Transplantation LT: Liver Transplantation KT: Kidney Transplantation
	García-Valdecasas et al.	In-vivo normothermic recirculation: an update	2010	Liver	Review	Good clinical experiences; nRP effective and well tolerated; nRP ex-situ could increase significanlty the number of livers procured	Review	n.a.
	C Fondevila	Is extracorporeal support becoming the new standard for the preservation of DCD grafts?	2010	Generic organs	Review	The current body of evidence suggests that normothermic ECS is a valid approach that can improve the viability of suboptimal grafts. It remains to be seen how experimental improvements in hemodynamic and biochemical parameters correlate with rates of both early and mid-to-late-term allograft dysfunction among human recipients, more knowledge to improve the yield of DCD grafts	Review	n.a.	RP-DCD: regional perfusion-supported donor after circulatory death
	Reznik et al.	Kidney from uncontrolled donors after cardiac death with one hour warm ischemic time: resuscitation by extracorporal normothermic abdominal perfusion “in situ” by leukocytes‐free oxygenated blood	2010	Kidney	in situ extracorporal normothermic abdominal perfusion with elimination of leukocytes in DCD, clinical trial	The described protocol allows getting kidney transplants in situations which earlier seemed hopeless	in vivo on humans	10 donors (20 KT)	KT: Kidney Transplantation
	Mateos-Rodríguez et al.	Kidney transplant function using organs from non-heart-beating donors maintained by mechanical chest compressions	2010	Kidney	Retrospective observational study on NHBDs. The transplant surgical team than connect the donor to an extracorporeal circulation (bypass) machine to maintain a circulation.	Microscopic and macroscopic defects in 7 kidneys. We have described our experience and protocol for non-heart beating donation using victims of out-of-hospital cardiac arrest in whom cardiopulmonary resuscitation has been unsuccessful as donors. Primary kidney graft failure rates in organs from non-heart beating donors is similar when manual or mechanical chest compression devices are used during…	Ex vivo, in vivo on humans	39 KT	KT: Kidney Transplantation
	Snoeijs et al.	Kidney transplantation from donors after cardiac death: a 25-year experience	2010	Kidney	Observational cohort study (DCD with regional perfusion)	The benefits of DCD kidney transplantation outweigh the increased risk of early graft loss. Expansion of the supply of DCD kidneys is likely to improve the treatment of wait-listed dialysis patients	Ex vivo, in vivo on humans	297 KT	KT: Kidney Transplantation
	Reznik et al.	Rehabilitation of ischemically damaged human kidneys by normothermic extracorporal hemoperfusion in situ with oxygenation and leukocyte depletion	2010	Kidney	Clinical study. Our hypothesis was that recommencing regional blood circulation after warm ischemia would restore the oxygen supply, eliminate leukocytes, and rehabilitate initially damaged organs. The number of leukocytes at the beginning and the end of perfusion and, the gas and pH analysis were recording during the normothermic extracorporal perfusion by the oxygenated modified donor blood.	Serum creatinine at 2 and 6 weeks. Among 10 procured kidneys 2 were discarded because they did not show satisfactory perfusion due to preexistent atherosclerotic arterial changes. Five kidneys shown immediate and 3DGF. Normothermic extracorporal abdominal hemoperfusion with leukocyte depletion from circulating donor blood allowed us to achieve an acceptable warm ischemic time of 80 minutes.	Ex vivo, in vivo on humans	5 donors (8 KT)	RP: regional perfusion KT: Kidney Transplantation
	Reznik et al.	The use of in-situ normothermic extracorporeal perfusion and leukocyte depletion for resuscitation of human donor kidneys	2010	Kidney	Clinical study	The organ’s color and consistency corresponded to the vital characteristics. In almost half of the cases, immediate function of the kidney grafts was observed. No rejection episodes occurred.The implementation of NECP with oxygenation and leukocyte depletion allows extending the warm ischemic time up to one hour and more and expanding the donor pool due to the inclusion of the resource of donors …	Ex vivo, in vivo on humans	8 donors (16 KT)	KT: Kidney Transplantation
	Domínguez-Gil et al.	Current situation of donation after circulatory death in European countries	2011	Generic organs	Review	The super‐rapid laparotomy and sternotomy with direct arterial cannulation, along with ECMO were procedures gaining predominance in countries with multi‐organ recovery from DCD donors.	Review	n.a.
	Wall et al.	Derivation of the Uncontrolled Donation after Circulatory Determination of Death Protocol for New York City	2011	Kidney, Liver	Review and protocol development for uDCD.	A clinically appropriate, ethically sound UDCDD protocol for out‐of‐hospital settings has been derived. nECMO < 120 min. Normothermic extracorporeal membrane oxygenation (nECMO) was chosen as the preservation method for its protective and reparative properties.	Review	n.a.
	Chang et al.	Extracorporeal membrane oxygenation support in potential organ donors for brain death determination	2011	Kidney, liver	Retrospective review (case report). Two kidneys were donated by the fourth donor, but the liver could not be retrieved because it was fatty	The organs functioned well and the recipients made full recoveries. ECMO allows for the maintenance of abdominal organ tissue perfusion without warm ischemia before organ procurement, providing sufficient time for safe organ donation procedures and reducing the risk of unpredictable cardiac arrest that could result in the donor death and graft loss.	Ex vivo, in vivo on humans	1 donor (1 LT, 2 KT)	DSP: donor survived pigs LT: Liver Transplantation KT: Kidney Transplantation
	Farney et al.	Lessons learned from a single center’s experience with 134 donations after cardiac death donor kidney transplants	2011	Kidney	Retrospective study of DCD transplants with or without EISOR. Controindications: low creatinine clearance, malignancy, HIV-positive serology, machine low perfusion flow and high resistance, biopsy: >15% glomerulosclerosis or moderate vascular, tubular, or parenchymal changes. Endpoints: patient and graft survival, DGF, graft function. Patients with persistent DGF underwent a surveillance kidney b…	The use of EISOR had a clear beneficial impact on the initial function. It reduced the rate of DGF, and this clinical outcome was associated with a reduction in resistance values measured on machine perfusion. Use of EISOR was also associated with a significant reduction in length of initial hospital stay after kidney transplantation, an outcome that should encourage wider acceptance of its use.	Ex vivo, in vivo on humans	134 donors (134 KT)	KT: Kidney Transplantation
	Geraci et al.	Non-heart-beating organ donation in Italy	2011	Kidney	Clinical report	ECMO gives constant organ perfusion even after death, during death ascertainment and at the consent for organ donation. ECMO diffusion and effective ad hoc devices for kidney perfusion are encouraging italian doctors and trasnplant coordinators to rescue NHBD organs as well.	Ex vivo, in vivo on humans	n.a.	SAMe: S-adenosyl-L-methionine
	Billault et al.	Organ procurement from donors deceased from cardiac death: a single-center efficiency assessment	2011	Kidney	Prospective study implementing NAR protocol on DCDs. Efficiency defined as the ratio of kidney transplantations performed to the number of potential grafts	The national efficiency for DBDs in France in 2009 was 41%. This is not significantly different from our DCD program efficiency. NAR is an efficient method for preserving organs of DCD donors prior to procurement. While requiring motivated and competent personnel, it is no more difficult to institute in a teaching hospital than ISCP. Moreover, it offer better results in terms of graft function. U…	In vivo on humans	48 donors
	Constantinescu et al.	Preservation of amputated extremities by extracorporeal blood perfusion; a feasibility study in a porcine model	2011	Limbs	Animal (preclinical) study investigates ex vivo the technical feasibility and the limb preservation potential of extracorporeal whole blood perfusion in a porcine model. Electrolytes and blood gas analysis. Tissue biopsies were examined by histology and immunofluorescence. Unlike visceral organs, extremities contain a particularly wide range of tissues with very different resistance to ischemia. …	pH was maintained normal and potassium controlled with insulin and glucose. Lactate levels increased initially during perfusion due to the lack of a metabolizing liver. Muscle stimulation was possible throughout the entire perfusion, whereas a complete loss of response was noted in cold ischemia controls. Minor/no tissue damage was observed histologically and by immunofluorescence. The porcine mo…	Ex vivo	16 cases
	Wind et al.	Preservation techniques for donors after cardiac death kidneys	2011	Kidney	Review	Extracorporeal membrane oxygenation reduces warm ischemic injury and the use of normothermic perfusion seems promising.	Review	n.a.	EISOR: extracorporeal interval support for organ retrieval
	Fondevila et al.	Superior preservation of DCD livers with continuous normothermic perfusion	2011	Liver	Animal (Pig) study. Survival rate. Blood and serum analyses: bile salts were measured. Tissue analyses: histology or RNA extraction, cytokines and proinflammatory response; endothelial cells activation and injury.	Normothermic preservation plays a crucial role in reversing significant warm ischemic injury in DCD livers and allowed for excellent 5-day survival rates in grafts previously subjected to an extensive period of cardiorespiratory arrest. Normothermic preservation plays a crucial role in reversing significant warm ischemic injury in DCD livers and allowed for excellent 5-day survival rates in graft…	Ex vivo, in vivo on animals	18 cases	OTPD: organs transplanted per donor
	Rojas-Pena et al.	Timing of heparin and perfusion temperature during procurement of organs with extracorporeal support in donors after circulatory determination of death	2011	Kidney	Animal (preclinical) study on ECS-DCD swines. Hemodynamics; bile and UO; venous and arterial blood gases; chemistry panel for liver enzymes. Baseline data were collected after surgical instrumentation and preinduction of CA, and this data point gave us the normal values for healthy swine under anesthesia for each variable studied	Extracorporeal support could play an important clinical role during DCD organ recovery by restoring organ function and facilitating assessment of in situ organ function before procurement. In this DCD porcine model, warm ischemia was sustained for a total of 30 minutes, resulting in a severe metabolic acidosis and poor organ function at the initiation of ECS. The acidosis was corrected quickly af…	Ex vivo	24 cases
	Fondevila et al.	Applicability and results of Maastricht type 2 donation after cardiac death liver transplantation	2012	Liver, gallbladder, choledochus	Clinical study of liver transplants from type 2 DCDs on NECMO. Hepatic transaminases at the start and during NECMO. At organ recovery, macroscopic appearance. Also, if the sectioned choledochus appears poorly vascularized, the graft is not used. Wedge hepatic biopsies are taken before cold perfusion for academic and research purposes but they are not used in the decision to transplant the graft. …	Transplantation using type 2 (arrest occurs unexpectedly; resuscitation attempts are made but are unsuccessful) DCD livers is a viable alternative to standard criteria liver transplant. One-year recipient and graft survivals were 82% and 70%, respectively (median follow-up 24 months). The applicability of type 2 DCD liver transplant was <10%; however, with better preservation technology and expan…	Ex vivo, in vivo on humans	145 donors (34 LT)	GSH: reduced glutathione LT: Liver Transplantation
	Gámez et al.	Development of a non-heart-beating lung donor program with «Bithermia Preservation», and results after one year of clinical experience	2012	Lung	New protocol for NHB lung preservation by ECMO ("bithermia preservation") and clinical study. Lung function is evaluated using a bag of venous blood. Chest radiography. Lung graft as valid if bronchoscopy with no findings of bronchial aspiration,pulmonary edema, important purulent or hematic secretions, or airway lesions, normal pulmonary macroscopic evaluation, gases obtained in the left auricle…	Results confirm the validity of the "bithermia preservation" procedure, and they establish the possibility of performing multi-organ extraction (kidneys, liver and lungs), which increases the cost-effectiveness of NHB donors. With “bithermiapreservation” we obtain sufficient pleural hypothermia for proper lung preservation. Pulmonary pathology in half of the cases (chest radiography). With chest …	in vivo on humans	3 LuT	OR: oxygen radicals LuT: Lungs Transplantation
	Yang et al.	Experience of heart transplantation from hemodynamically unstable brain-dead donors with extracorporeal support	2012	Heart, kidney, liver	Case report. Ejection fraction and rejection grade of heart recipients.	Prompt and early extracorporeal support for salvaging brain-dead potential donors from cardiac death seems to be a practical strategy to increase the donor pool and preserve donor organs	in vivo on humans	5 donors (3 HT, 9 KT, 4 LT)	SCDD:standard-criteria deceased donor HT: Heart Transplantation KT: Kidney Transplantation
	Jacob A Akoh	Kidney donation after cardiac death	2012	Kidney	Review	The super-rapid laparotomy technique involving direct aortic cannulation is preferred over in situ perfusion in controlled DCD donation and is associated with lower kidney discard rates, shorter warm ischaemia times and higher graft survival rates	Review	n.a.
	Lee et al.	Kidney transplantation from a donor following cardiac death supported with extracorporeal membrane oxygenation	2012	Kidney	Case study. Kidney biopsied for frozen section; Kidney function at 1 and 3 months.	Biopsy revealed no glomerular abnormality. Kidney transplantation from a category II DCD donor assisted by ECMO is a reasonable modality for expanding donor pool	Ex vivo, in vivo on humans	1 donor (2 KT)	ECDD: expanded-criteria deceased donor KT: Kidney Transplantation
	Abboud et al.	Preliminary results of transplantation with kidneys donated after cardiocirculatory determination of death: a French single-centre experience	2012	Kidney	Clinical study; morphologic assessment and perfusion indexes (intrarenal RI) were used to assess the suitability for transplantation; graft biopsy was performed, but the results were not available before the transplantation. PNF and DGF; biopsy-proven acute rejection; patient and graft survival; estimated glomerular filtration rate at 1 year and at last follow up	DCDD kidneys are a valuable additional source of organs for transplantation. Our results show encouraging outcomes, which give rise to further interest in this donor pool. Respecting the national protocol is crucial to prevent PNF and deleterious warm ischaemia effect on transplanted kidney.	Ex vivo, in vivo on humans	58 KT	HLA: human leukocyte antigen KT: Kidney Transplantation
	Kim et al.	Successful Management of Potential Non-Heart-Beating Donor with Extracorporeal Membrane Oxygenation - A Case Report	2012	Liver, Kidney	Case report of NHBD with ECMO	ECMO can be a useful tool to maintain the hemodynamic stability or to support potential donors until the determiantion of brain death. The liver and kidneys were successfully transplanted to three recipients. To expand the organ donors salvaged by ECMO and the pool of NHBDs, the protocol must be established.	In vivo on humans	1 donor (2 KT, 1 LT)	KT: Kidney Transplantation LT: Liver Transplantation
	Moers et al.	The effect of normothermic recirculation before cold preservation on post-transplant injury of ischemically damaged donor kidneys	2012	Kidney	Preclinical (animal) study on DCDs rats with various times of warm ischemia and NR. Then kidneys were transplanted and 24 h later we measured the % of cortical necrosis (histology), and qPCR of gene markers	NR had no significant influence on cortical necrosis and gene expression. Therefore, that this animal study by no means supports the presumed beneficial effect of NR on kidneys that have been severely damaged by warm ischemia.	Ex vivo, in vivo on animals	48 cases
	Vogel et al.	The role of normothermic extracorporeal perfusion in minimizing ischemia reperfusion injury	2012	General organs	Review. Normothermic preservation overcomes 3 main weaknesses inherent in hypothermic preservation by avoiding ischemia/reperfusion injury, avoiding cold injury, and allowing viability assessment	Experimental data suggest that the quality of organ preservation can be improved substantially by normothermic machine perfusion with the maintenance of a supply of oxygen and nutrition and the avoidance of cooling. However, these data are based on organ preservation and transplantation studies in animal models; and proof in the clinical setting is still awaited. Nevertheless, available evidence …	Review	n.a.
	Miranda-Utrera et al.	Donation after cardiac death: results of the SUMMA 112 - Hospital 12 de Octubre Program	2013	Abdominal organs, focus on Kidney	Retrospective study of DACD program, extracorporeal circulation to better preserve abdominal organs. Causes of no renal procurement: insufficient perfusion, vascular damage, sepsis, HCV, renal failure, intracapsular hematoma	Functional and survival results, for both graft and recipient, are excellent in the short term. Further work is required to increase the program's benefits.	Ex vivo, in vivo on humans	113 donors (156 KT)	KT: Kidney Transplantation
	Routh et al.	Changing pattern of donor selection criteria in deceased donor liver transplant: a review of literature	2013	Liver	Review	The practice of NRP is still in its infancy and none of the pioneering centers have yet published their results but the future of marginal DCD organ utility may rely on this novel intervention.	Review	n.a.	UrPr: urine protein concentration
	Neyrinck et al.	Donation after circulatory death: current status	2013	General organs	Review	Whether ECMO is superior to protect the organs and influences the ischemic damage is stil not well studied.	Review	n.a.	CrCl: creatinine clearance
	Mikhova et al.	Effect of cytokine hemoadsorption on brain death-induced ventricular dysfunction in a porcine model	2013	Heart	Animal (preclinical) study. Pigs placed on an extracorporeal circuit. Cytokine expression (biochemical analysis), stroke work and diastolic constant tau were measured. Biopsies for histology--> stigmata of acute myocardial injury, water content	Hemoadsorption of cytokines using an extracorporeal circuit attenuates brain death–induced ventricular dysfunction in a porcine model, improves cardiac output and mean arterial blood pressure, and reduces myocardial edema. Improvement in function generally correlates with trends in cytokine expression, but this relationship requires further investigation.	Ex vivo	18 cases	SvO2: Mixed venous oxygen saturation
	Isnardi et al.	Extracorporeal membrane oxygenation as a bridge to organ donation: a case report	2013	Liver, Kidney, heart valve, cornea	Case report of a potential donor with hemodynamic instability perfused with ECMO as a bridge to organ donation. ECMO support can establish stable hemodynamics in brain-dead potential donors until organ retrieval.	Liver and kidney transplantations were successfully performed in 3 recipients, all of whom displayed appropriate organ functions after 15 months. In conclusion, ECMO support of potential donors can be used to prevent cardiac arrest, preserve organs, and thus increase the number of potential donors. However, the optimal timing for ECMO and its possible adverse effects must be clarified in further …	in vivo on humans	1 donor (2 KT, 1 LT)	KT: Kidney Transplantation LT: Liver Transplantation
	Noormohamed et al.	Extracorporeal membrane oxygenation for resuscitation of deceased cardiac donor livers for hepatocyte isolation	2013	Liver	Animal (preclinical) study. ECMO to resuscitate DCD porcine livers using hepatocyte isolation and viability (ADP/ATP ratio) as a marker to assess whole-graft preservation. Liver function (ALT, perfusate), arterial/venous blood gases and hemodynamics, biopsies for immunohistochemistry	ADP/ATP ratio is a better measure of tissue viability because it can differentiate between apoptosis and necrosis. ECMO ameliorated ischemia-reperfusion injury and cellular damage. ECMO isolated hepatocytes had significantly better viability. ECMO group had superior mitochondrial function and better seeding efficiency. ECMO is a viable technique for liver preservation that gives an improved yield…	Ex vivo	15 cases	GOT: glutamate oxaloacetate transaminase
	Migliaccio et al.	Extracorporeal membrane oxygenation in brain-death organ and tissues donors: a single-centre experience	2013	Heart, liver, pancreas, kidney	Case series in which ECMO permitted DBD	ECMO support can increase the possibility of organs donation; use ECMO not as supportive therapy for organ donation, but as supportive/rescue therapy in emergency clinical situations. The fact that organs will be available for donation is the consequence and not the goal	in vivo on humans	8 cases	GPT: glutamate pyruvate transaminase
	Rodríguez et al.	Lung transplant of extrahospitalary donor after cardiac death	2013	Lung, liver, pancreas, corneas, bone tissue	Case study. ECMO to maintain circulation in uDCDs. Results in terms of patient survival.	Some lungs were discarded for poor gross appearance or low oxygen level. Lung transplantations from uDCDs on ECMO are a good source to increase donor's pool	Ex vivo, in vivo on humans	20 donors (33 LuT, 1 LT, 19 KT, 2 PT, 19 CT)	LuT: Lung Transplantation LT: Liver Transplantation KT: Kidney Transplantation PT: Pancreas Transplantation CT: Cornea Transplantation
	Shapey et al.	Regional perfusion by extracorporeal membrane oxygenation of abdominal organs from donors after circulatory death: a systematic review	2013	Liver, Kidney	Systematic review of RP-DCD studies	Increasing use of organs from RP‐DCD sources for transplantation, and this may represent a viable method of increasing the number of available organs. RP helps with the recovery of organs damaged by ischemia, and enables transplantation with acceptable survival. The donor pool may be increased, but these benefits must still be balanced against the recognition of significantly higher rates of PNF …	Review	11 studies	CBP: cardiopulmonary bypass
	Barrou et al.	The use of extracorporeal membranous oxygenation in donors after cardiac death	2013	Kidney	Review. ECMO can be used either in hypothermic conditions for total body cooling or in normothermic conditions and limited to the abdomen in a first phase, before subsequent in-situ cooling. In both cases, oxygen is added to the perfusion, as compared with the usual and simple cold in-situ perfusion.	The use of ECMO in donors after cardio-circulatory death should be encouraged and further developed	Review	n.a.	LPOs: lipid hydroperoxides
	Reznik et al.	Uncontrolled donors with controlled reperfusion after sixty minutes of asystole: a novel reliable resource for kidney transplantation	2013	Kidney	Clinical study of UDCDs, compared with BDDs. In UDCDs, for kidney resuscitation, the subnormothermic extracorporeal abdominal perfusion with thrombolytics and leukocyte depletion was employed. PNF, rejection rate, 1-tear graft survival, creatinine levels	No cases of PNF. By the end of the first post-transplant year, no significant differences. UDCD kidneys with critically expanded WIT could be succefully used for transplantation if in situ organ “resuscitation” perfusion is included into procurement protocol. The results of 1-year follow-up meet the generally accepted criteria for graft survival and function. In situ reperfusion may exert a thera…	Ex vivo, in vivo on humans	96 donors (131 KT)	KT: Kidney Transplantation
	Allain et al.	Development of a preclinical model of donation after circulatory determination of death for translational application	2014	Abdominal organs	Development of a preclinical model of DCD using ANOR. Pigs on ANOR, Hemodynamic, respiratory and biochemical parameters were collected. Blood gasometry and biochemistry analysis were performed during the ANOR procedure. The pig is a large animal, well accepted as a preclinical model with a size, anatomy, and cardiovascular physiology very similar to those of human beings.	The surgical procedure is described and intraoperative parameters and biological data are presented. Hemodynamic, respiratory, and biochemical objectives were achieved under reproducible conditions. Animals remained hemodynamically stable following the targeted protocol. Arterial pH was controlled, and natremia and renal function (plasma creatinine) remained stable 4 hours after the procedure was…	Ex vivo	6 cases	ECD: extended criteria donors
	Rojas-Peña et al.	Donation After Circulatory Determination of Death: The University of Michigan Experience With Extracorporeal Support	2014	Kidney, Liver, Pancreas	single-center retrospective review of E-cDCD	E-DCD could result in more donor organs; practical advantages: withdrawal of support in the ICU rather than in the operating room, organ retrieval is semi-elective rather than emergent.	in vivo on humans	37 donors (48 KT, 13 LT, 1 PT)	CIT: cold ischemia time LT: Liver Transplantation KT: Kidney Transplantation PT: Pancreas Transplantation
	James V Guarrera	Donation: where are our opportunities for expansion?	2014	Liver	Review	The successful use of extracorporeal membrane oxygenation (ECMO) in uncontrolled DCD has been championed in Spain (Fondevilla). There has also been interest and some experience in the United States in controlled DCD. Further exploration of the use of ECMO is ongoing.	Review	n.a.
	Oniscu et al.	Dual temperature multi-organ recovery from a Maastricht category III donor after circulatory death	2014	Abdominal organs (lungs, liver, kidney, pancreas)	Case report of a novel approach of cDCD on NRP to increase abdominal organ recovery rates. It allows a prolonged period of NRP, enables rapid lung procurement and avoids the cooling effect on the liver.	All transplant recipients are alive and well at 6 months. The lungs were utilized for a bilateral single sequential lung transplant with good primary function in the recipient. The liver and both kidneys were recovered and transplanted while the pancreas was used for research. The peak ALT in the liver recipient in the first week posttransplant was 48 IU/L with no evidence of nonanastomotic bilia…	Ex vivo, in vivo on humans	1 donor (2 LuT, 1 LT, 2 KT)	uDDCA: uncontrolled decesed donor after cardiac arrest
	Gabriel C Oniscu	Global warming in transplantation	2014	Generic organs	Review	Although the most appropriate markers for organ assessment remain to be confirmed by larger studies, the implications for organ recovery by NRP are noteworthy. One of the main advantages of NRP is the ability to assess organ function and the extent of organ damage following circulatory arrest. It is conceivable that with all these emerging novel technologies, the future of organ retrieval and pre…	Review	n.a.	BDD: brain death donor
	Oniscu et al.	In situ normothermic regional perfusion for controlled donation after circulatory death--the United Kingdom experience	2014	Kidney, Liver, Pancreas/islet, lung	Case report of DCD on NRP. Abdominal organ funtion and homeostasis during NRP were monitored using blood gases, hematology and biochemistry. In donor DGF, ealry graft disfunction. Liver assessment during the NRP involved consideration of the trends of ALT and lactate during perfusion, the macroscopic aspect of the liver, the small bowel appearance, the aspect of the gallbladder mucosa and the bil…	Two kidneys were discarded based upon poor preimplantation histology. Four kidney recipients lost their grafts. Liver grafts were discarded when rising ALT, steatosis, cirrhosis. Four liver transplants had early graft disfunction. No clinical or radiological evidence of ischemic type biliary lesions by the time of reporting. One PNF. Two simultaneous pancreas–kidney transplants were performed wit…	ex vivo, in vivo on humans	21 donors (11 LT, 38 KT, 3 PT)	WIT: warm ischemic time LT: Liver Transplantation KT: Kidney Transplantation PT: Pancreas Transplantation
	Li et al.	Kidney transplantation from pediatric donors in a single Chinese center	2014	Kidney	Case report. ECMO was applied to DCBDs to avoid warm ischemia. Renal function expressed as serum creatinine, blood urea nitrogen as well as eGFR values post-transplantation was evaluated. Graft size was also monitored by ultrasonography. In addition, DGF, acute rejection, surgical complication as well as patient and graft survival were also assessed.	Graft size significantly and continuously increased during the first year, especially in the first 3-month post-transplantation. All the 18 recipients are alive at the last follow-up. Among which, 16 recipients are followed up for 12 months and 1-year recipient/graft survival rate is 100 %. The use of single kidney graft from pediatric DBCD could yield good short-term results.	Ex vivo, in vivo on humans	18 KT	TTE: transthoracic echocardiography KT: Kidney Transplantation
	Briceño et al.	Limits for adult liver donation in Spain	2014	Liver	Review	Pioneering works in donor steatosis, non–heart-beating donors, donor age–hepatitis C virus, ischemia/reperfusion injury, nECMO, and donor steatosis–hepatitis C virus are among the main contributions in ECD. Defining a specific Spanish donor risk index would be helpful	Review	n.a.	ESRD: end stage renal disease
	Teng-Wei et al.	Marked elevation of hepatic transaminases in recipients of an orthotopic liver transplant from a brain-dead donor receiving extracorporeal membrane oxygenation	2014	Liver	Retrospective study to analyze postoperative liver function test results in patients receiving liver transplants from ECMO-DBDs. Complication and mortality rates and liver function test results on postoperative days compared between ECMO and non-ECMO.	GOT and GPT were significantly elevated on postoperative day 1 in the ECMO group. Although serum transaminases markedly elevated on postoperative Day 1, ECMO successfully preserved potential liver grafts in hemodynamically unstable brain-dead donors. The application of ECMO in unstable brain-dead donors expands the donor pool and lessens the problem of a shortage of donor organs.	Ex vivo, in vivo on humans	43 LT	ANOR: abdominal normothermic oxygenated recirculation LT: Liver Transplantation
	Butler et al.	Normothermic regional perfusion for donation after circulatory death without prior heparinization	2014	Liver, pancreas, kidney, lung	Development of a novel protocol for NRP on DCDs. At the commencement of NRP, bloods were taken for lactate, hydrogen ion, base excess, ALT, AST, alkaline phosphatase (ALP), and blood cultures. In addition, in five of the donors a core needle biopsy was taken of the liver at the start and end of in situ normothermic perfusion. These biopsies were frozen in liquid nitrogen and subsequently the rati…	Some kidney was not transplanted because of adverse histology. Two kidneys experienced DGF, two removed after venous thrombosis. Some livers were declined on account of fat content, texture on palpation, time zero biopsies of the livers taken after reperfusion in the recipients were reported as showing minimal or mild reperfusion injury. All three liver recipients are at least 6 months posttransp…	Ex vivo, in vivo on humans	8 donors (3 LT, 2 PT, 14 KT)	NAR: normothermic abdominal recirculation LT: Liver Transplantation KT: Kidney Transplantation PT: Pancreas Transplantation
	Carter et al.	Outcome of organs procured from donors on extracorporeal membrane oxygenation support: an analysis of kidney and liver allograft data	2014	Kidney, Liver	Retrospective review of clinical cases	Donation after brain death kidneys procured from donors on ECMO perform similarly to non-ECMO organs with regard to delayed graft function (DGF), one-yr graft survival and function. Livers from ECMO donors have a higher discard rate than non-ECMO donors, but function similarly at six months and one yr	Ex vivo, in vivo on humans	41 donors (51 KT, 15 LT)	ISCP: in situ cold perfusion LT: Liver Transplantation KT: Kidney Transplantation
	Kim et al.	Outcomes of expanded-criteria deceased donor kidney transplantation in a single center	2014	Kidney	Retrospective study; donor under ECMO vs SCDD, ECDD, living donor. HLA mismatches, DGF, acute rejection, renal function graft survival, patient survival	ECDD and ECMO ha no effect on 1-year patient and graft survivals. ECDD and ECMO showed worse graft function. However, the 1-year creatinine level of the ECDD and ECMO groups after transplantation was not different from other groups. In conclusion, the use of ECDs including donors under ECMO support had no impact on graft or patient survival after kidney transplantation.	Ex vivo, in vivo on humans	88 KT	qPCR: quantitative Polymerase Chain Reaction KT: Kidney Transplantation
	Mourad et al.	Patient with liver dysfunction while maintained on veno-venous extracorporeal membrane oxygenation should not be overlooked as a potential donor	2014	Liver	Case report of liver allograft from a DCD who was supported by ECMO and presented with severely altered liver functions	Subsequent to cardiac arrest, donor liver function showed high ALT , which progressively improved the day before organ offering. The organ offer was declined by other centres primarily due to liver dysfunction evident from laboratory results. Soft, well‐perfused liver graft was procured that showed normal anatomy, no steatosis or injuries. There was immediate graft function and uneventful recover…	Ex vivo, in vivo on humans	1 donor (1 LT)	ECS-DCD: extracorporeal support after cardiac death LT: Liver Transplantation
	Chen et al.	Short-term result of renal transplantation using extracorporeal membrane oxygenation-supported brain-dead donors	2014	Kidney	Retrospective study of renal transplantations from DBD ECMO-supported donors. Serum creatinine level of donors at procurement	Eight of the 9 grafts remained functioning within the follow-up period. One graft loss occurred after repeated acute rejections. Acute rejections were observed in 33% of cases. Kidney transplantations from ECMO-supported brain-dead donors carried acceptable results in short-term follow-up. Longer follow-up in a larger study population is required to confirm the true benefit of this approach.	Ex vivo, in vivo on humans	5 donors (9 KT)	LVD: living donor KT: Kidney Transplantation
	Lazzeri et al.	The role of extracorporeal membrane oxygenation in donation after circulatory death	2014	Generic organs	Review	Centres with ECMO facilities should implement local programmes for donation after cardiac death (both in the emergency department and intensive care) using ECMO taking into account that this technique has been proven to increase donor pool.	Review	n.a.	RVR: renal vascular resistance
	Wall et al.	Uncontrolled organ donation after circulatory determination of death: US policy failures and call to action	2014	Generic organs	Ethics/special contribution (Review)	nECMO is clinically necessary both to assess and repair uDCDD livers. nECMO preservation would significantly increase the US kidney and liver supply for all those in desperate need	Review	n.a.	UO: urine output
	Yang et al.	Use of extracorporeal membrane oxygenation for optimal organ donation	2014	Liver, Kidney	Case report of ECMo support for donor organ preservation in a DBD after out-of hospital cardiac arrest. Before organ donation, control of blood gas values and blood laboratory findings, urine output	The liver and kidneys were successfully transplanted in three recipients. ECMO support might be a valuable option to increase the supply of well-conserved organs.	Ex vivo, in vivo on humans	1 donor (2 KT, 1 LT)	LT: Liver Transplantation KT: Kidney Transplantation
	Savier et al.	First experience of liver transplantation with type 2 donation after cardiac death in France	2015	Liver	Clinical study with abdominal normothermic oxygenated recirculation on donor abdominal organs until harvesting and cold storage. Biopsy during organ procurement: histological steatosis	Pre-transplant biological measures and gross-observation (steatosis, necrotic cholecystis, macroscopic bowel ischemia), post-transplant biological data, Retransplantation-Cholangipathy. To treat borderline hepatocellular carcinoma, LT with nRP DCD donors is possible as long as strict donor selection is observed. The next logical step of the present protocol would be to systematically perfuse all …	Ex vivo, in vivo on humans	13 LT	ANOR: bdominal normothermic oxygenated recirculation LT: Liver Transplantation
	Costa et al.	Brain death in patients supported with ECMO: a potential new source of liver grafts?	2015	Abdominal organs	Review	The use of organs procured from donors on ECMO support cannot be categorically rejected for LT and might potentially increase the donor pool. Transplant registries should be implemented including data regarding donors on ECMO. Only through further studies with adequate sample size, uniformity and completeness of data (pre and post ECMO, including recipient follow-up), we will be able to evaluate …	Review	80 donors	ECLS: Extracorporeal Life Support
	Erasmus et al.	DCD lung donation: donor criteria, procedural criteria, pulmonary graft function validation, and preservation	2015	Lung	Review	Ensuring complete hemostatis in donor's chest is important	Review	12 trasplanting programs
	Algahim et al.	Donation after circulatory death: the current state and technical approaches to organ procurement	2015	Thoracic and abdominal organs	Review of currante state of DCD donor, management protocol and current techniques in organ procurements	To further optimize organ protection, extracorporeal membrane oxygenation during procurement is being employed by several centers to allow continued organ perfusion and unhurried procurement.	Review	n.a.	HMP: hypothermic machine perfusion
	Valenza et al.	Early outcome of liver transplantation performed with organs procured from brain death donors with transient or sustained cardio-circulatory collapse	2015	Liver	Retrospective study of clinical cases. Small numbers (4) of donors on ECMO. Blood samples	Renal function in the donors was not different among groups, even if a trend towards higher values of plasmatic creatinine in the ECMO group was present. Albumin and platelets were lower than normal in the donors of the ECMO group. Livers procured from donors who are on ECMO at the time of organ procurement perform similarly to livers procured from standard donors. A more appropriate “take home m…	ex vivo, in vivo on humans	102 LT	nECMO: normothermic ECMO LT: Liver Transplantation
	Balsorano et al.	Extracorporeal life support and multiorgan donation in a severe polytrauma patient: A case report	2015	Liver, Kidney	Case report of unstable DBD, first case of ECLS performed for BD determination in a patient with ongoing bleeding.	After ECLS initiation, there was a substantial improvement in respiratory and hemodynamic parameters. Liver and kidneys were retrieved and transplanted successfully. Post-operative recoveries were uneventful, and the patients were discharged in good conditions. Besides its consolidated role in non heart beating donors, ECLS can be a valuable option in unstable brain dead donors management, potent…	in vivo on humans	1 donor (2 KT, 1 LT)	KT: Kidney Transplantation LT: Liver Transplantation
	Dewei et al.	Lung Procurement from a Donor on ECMO Support	2015	Lung	Case report. This is the first reported case of lung transplant performed from a donor on ECMO support.	A chest x-ray was obtained, which showed minimal infiltrates and atelectasis. The bronchoscopy examination was also performed on the bedside, and this revealed a normal perineal layer without evidence of significant secretions or infection. Intraoperative evaluation of the donor lung revealed adequate gas exchange; therefore, the lung was visually deemed to be suitable for transplantation. Succes…	in vivo on humans	1 donor (1 LuT)	hECMO: hypothermic ECMO LuT: Lung Transplantation
	Ortega-Deballon et al.	Protocols for uncontrolled donation after circulatory death: a systematic review of international guidelines, practices and transplant outcomes	2015	Kidney, Liver, Lung,	Systematic review of uDCD addresses the knowledge gap on practices and outcomes between existing protocolos for future protocol implementation	The outcome studies report good results for kidney, liver, and lung transplantation with high discard rates for livers. All six guidelines recommend femoral arterial and venous cannulation and ECMO. Spain recommends both nECMO and hECMO, whereas France recommends hECMO. Scotland, Italy, and New York City use nECMO. Current guidelines for uDCD are based on limited levels of evidence.	Review	6 guidelines, 18 studies	NHBLD: non-heart-beating lung donors
	Van Heurn et al.	Recommendations for donation after circulatory death kidney transplantation in Europe	2015	Kidney	Systematic review of the literature	The best method to perfuse uncontrolled DCD kidneys is normothermic (or subnormothermic) extracorporeal support with oxygenation. However, if done badly, normothermic perfusion is very destructive and cold perfusion scenario is more forgiving.	Review	n.a.
	Arroyo et al.	Successful heart transplantation after prolonged cardiac arrest and extracorporeal life support in organ donor-a case report	2015	Heart	Case report and overview of heart transplantation in cases of donor cardiac arrest. ECLS was implanted, patient regained an effective sinus rhythm. TTE to assess heart function	Successfull transplantation, favourable post-operative course, symptom-free at 6-month follow-up with normal cardiac function. The positive outcome was not only due to the respect of standard donor and recipient criteria but also because of a careful selection process combining clinical and echocardiographic assessment. To date, there is minimal data on ECLS in donor cardiac arrest and heart tran…	in vivo on humans	1 donor (1 HT)	CPS: cardiopulmonary support
	Lee et al.	The Use of Extracorporeal Circulation in Suspected Brain Dead Organ Donors with Cardiopulmonary Collapse	2015	Kidney, Liver, Lung	Case report of DBDs who underwent ECMO. ECMO support was needed to ensure survival while the diagnosis of brain death was made. Because ECMO support continued until organ retrieval, there was no warm ischemic time in these patients	No PGF or acute rejection after KT. None of the patients progressed to ESRDrequiring hemodialysis. One PGF for LT. Six kidney recipients successfully recovered normal status without hemodialysis and two liver recipients survived with normal liver functions, but one liver recipient and one lung recipient (hospital acquired pneumonia) died 3 and 15 days after transplantation. Our report strongly en…	in vivo on humans	3 donors (6 KT, 3 LT, 2 LuT)	CPB: normothermic cardiopulmonary bypass LuT: Lung Transplantation KT: Kidney Transplantation LT: Lung Transplantation
	Domínguez-Gil et al.	Uncontrolled donation after circulatory death: European practices and recommendations for the development and optimization of an effective programme	2015	Kidney, Liver	Questionnaire on regulatory and ethical framework and practive of uDCD in Europe + Review	Kidney nRP provides superior outcomes compared with primary nonfunction; promising results obtained with nRP for liver; technical difficulties inherent to preservation with hRP/nRP may result in potential donor losses; most of the programmes establish the limit of 240 min for hRP/nRP, 180 min for ISP; ECMO for abdominal organs, Lungs are the only organs not requiring circulation to maintain the a…	Review	n.a.	EDR: endothelium derived relaxation
	Miranda-Utrera et al.	Uncontrolled non-heartbeating donors (types i-ii) with normothermic recirculation vs. heartbeating donors: evaluation of functional results and survival	2015	Kidney	Retrospective study comparing normothermically preserved kidneys from NHBDs with those from HBDs. Post-transplant biopsy	Although the DGF percentage was greater for NHBDs, final creatinine as well as graft and recipient survival were similar for both groups. Therefore, in our experience, kidneys from NHBDs have similar results to those from HBDs and are an excellent source of organs for transplantation	Ex vivo, in vivo on humans	486 KT	KT: Kidney Transplantation
	Hagiwara et al.	Applicability of Combined Use of Extracorporeal Support and Temperature-Controlled Machine Perfusion Preservation for Liver Procurement of Donors After Cardiac Death in Pigs	2016	Liver	Pigs DCD with combination of ECMO and MP with rewarming. MP as a graft viability test. To assess potential methods and effect, effluent enzymes (AST, LDH and hyaluronic acid) were measured. Liver biopsy specimens were obtained 2 hours after preservation.	The combined use of in situ subnormothermic ECMO and machine preservation with rewarming is more essential for the recovery and resuscitating function of DCD liver grafts. MP with rewarming may recover the function of damaged grafts. Further studies are needed to determine what the extent of the clinical application would be allowed for this combined technology.	Ex vivo	6 cases	RI: resintance index
	Shi et al.	Application of extracorporeal membrane oxygenation for the donor organ function maintenance	2016	Liver, Kidney	Retrospective study of clinical cases, DBDs on ECMO. Changes in hemodynamics and blood gas analysis and monitored parameters such as blood pressure, venous pressure, urine output, and biochemical indicators were observed	During ECMO support therapy, the internal environments and hepatonephric functions of DBDs were significantly improved. 2 kidneys were abandoned due to consolidation, while the other 10 organs were successfully transplanted. Two recipients exhibited renal DGF, and all 10 recipients were discharged after healing. Currently, the applications of ECMO for DBDs are still in the clinical exploration st…	ex vivo, in vivo on humans	no information found	EVLP: ex vivo lung perfusion
	Fu et al.	Application of extracorporeal membrane oxygenation in supporting organ transplant donors	2016	Liver, Kidney	Retrospective study of DBDs on ECMO; donor homeostasis and hepatonephric function, transplant success and DGF	With ECMO, homeostasis and improved hepatonephric functions in donors were obtained; ECMO can provide effective respiratory and circulatory support to transplant donors, improve organ function, and provide sufficient time for transplantation; thus, it can effectively assist in the current situation of organ donor shortage	Ex vivo, in vivo on humans	4 donors (6 KT, 4 LT)	LT: Liver Transplantation KT: Kidney Transplantation
	Kang et al.	Beneficial Effect of Extracorporeal Membrane Oxygenation on Organ Perfusion During Management of the Unstable Brain-dead Donor: A Case Series	2016	Kidney, Liver, Pancreas	Report of clinical cases of ECMo for instable DBD.	ECMO resulted in an increased partial pressure of arterial oxygen and decreased lactic acid levels to a normal range, vital signs maintained. All other organs were transplanted successfully, and there were no cases of PNF or DGF. The use of ECMO in unstable DBDs can be beneficial in expanding the donor pool as well as improving the quality of retrieved organs.	ex vivo, in vivo on humans	4 donors (8 KT, 2 LT, 1 PT)	PFC: perigraft fluid collection LT: Liver Transplantation KT: Kidney Transplantation PT: Pancreas Transplantation
	Sutherland et al.	Challenges and advances in optimizing liver allografts from donation after circulatory death donors	2016	Liver	Review	The use of in situ NRP is a significant advance in organ retrieval and has the potential to increase organ recovery rates due to its applicability in both controlled and uncontrolled DCD donors. Furthermore, the ability to restore the ATP supplies and the dynamic assessment of organ function prior to transplantation may allow a better selection of grafts and provide a superior long-term outcome. …	Review	n.a.
	De Carlis et al.	Donation after cardiac death liver transplantation after more than 20 minutes of circulatory arrest and normothermic regional perfusion	2016	Liver	Case report. Graft function was monitored for 3 hours of NRP through sequential blood tests.	Neither graft rejection nor other complications have been observed after 3 months of ambulatory follow-up. No biliary issues were found at the 3-month T-tube cholangiogram. Normothermic regional perfusion provides a means of assessing organ viability before transplantation. Numerous evidences exist demonstrating that NRP enables also organ repair on a cellular level. NRP could help to push the li…	Ex vivo, in vivo on humans	1 donor (1 LT)	LT: Liver Transplantation
	Butt et al.	Extracorporeal membrane oxygenation2016: an update	2016	Kidney, Liver, Pancreas-Kidney	Review	ECMO improves abdominal organ metabolic supprot and has been associated with improved graft survival in the recipient	Review	n.a.
	Singh et al.	Heart Procurement from a Donor on Venovenous ECMO Support	2016	Heart	Case report. Preoperative evaluation and gross examination. Post-operative biopsy. The first report of a heart being procured from a donor on VV ECMO support	Grossly normal no palpable aortic and coronary calcification, no septal dyskinesia/hypokinesia, wall motion abnormalities and no left ventricular dysfuntion on visual exam. Heart transplantation was successfully performed in the recipient, treated initial rejection, 17th post-operative week no further rejection. The procurement of a heart from a donor on ECMO support can potentially expand the do…	ex vivo, in vivo on humans	1 donor (1 HT)	EC: energy charge HT: Heart Transplantation
	Guo et al.	Intestinal Conditioning After Cardiac Arrest: The Use of Normothermic Extracorporeal Membrane Oxygenation in the Non-Heart-Beating Animal Model	2016	Bowel	Animal (pig) study, live donation vs DCD. Biopsies: histopathology, electron microscopy, energy metabolism (ATP), cell apoptosis (immunohistochemistry), and TJ protein expression level of intestinal mucosa and the level of plasma d-lactic acid were evaluated.	The normothermic extracorporeal support for 1 h in DCD is beneficial for improving the energy status and viability of the bowel. However, the integrity of intestinal mucosa was destroyed gradually as extracorporeal support time went by. And the activation of intestinal epithelial apoptosis and hyperoxia might be the factors that lead to intestinal mucosa injury. A primary limitation of this study…	Ex vivo	30 cases	BUN: Blood Urea Nitrogen
	Fan et al.	The organ preservation and enhancement of donation success ratio effect of extracorporeal membrane oxygenation in circulatory unstable brain death donor	2016	Liver, Kidney	Retrospective cohort study with DBD-drug and DBD-ECMO to compare the transplant outcomes. Biopsies before the implementation of the ECMO to determine the degree of liver steatosis and fibrosis. After ECMO operation, blood samples were obtained to test ALT, AST, bilirubin, creatinine, and urea level. ECMO flow and the change of urine volume were observed. For livers, donor's ALT and AST values hig…	Drug = use of drugs impairing hepatic and/or renal function. Liver PNF was 10% in DBD-drug and 0 in DBD-ECMO. Kidney function indicators, including creatinine clearance and urine production, were significantly better in DBD-ECMO group, as well as the kidney DGF rate was found to be decreased by the use of ECMO. Donation success rate increased steadily from 47.8% in 2011 to 84.6% in 2014 after the…	ex vivo, in vivo on humans	58 donors (32 LT, 92 KT)	MP: machine perfusion LT: Liver Transplantation KT: Kidney Transplantation
	Zhu et al.	Using ultrasonography to monitor liver blood flow for liver transplant from donors supported on extracorporeal membrane oxygenation	2016	Liver	Clinical study on DBDs on ECMO. Hepatic blood flow monitored by ultrasonography and perioperative optimal perfusion was maintained by calibrating ECMO. ECMO has been used to alleviate warm ischemic injury during liver procurement.	At postoperative follow‐up done at 3 months, all patients were surviving with satisfactory liver function. Liver function tests were performed to assess the viability of the graft. The hepatic arterial blood flow was well maintained with no significant changes observed before and after ECMO. The portal venous blood flow was also maintained throughout. No significant change in levels of total bili…	ex vivo, in vivo on humans	40 cases	BD: Brain Death
	Bronchard et al.	Brain-Dead Donors on Extracorporeal Membrane Oxygenation	2017	Kidney, Liver, Heart, Lung	Retrospective analysis, national registry data of all donors after brain death and their organ recipients. This is the largest such cohort studied so far.	One hundred nine kidneys, 37 livers, seven hearts, and one lung were successfully transplanted from donors on extracorporeal membrane oxygenation. No significant difference in 1-year kidney graft survival and function between recipients from donors on ECMO and matching recipients from donors without ECMO. Also no significant difference in 1-year liver recipient survival. Brain-dead patients with …	in vivo on humans	10869 (161 ECMO: 109 KT, 37 LT, 7 HT, 1 LuT)	KT: kidney Transplantation LT: Liver Transplantation PT: Heart Transplantation LuT: Lung Transplntation
	Christopher et al.	Expanding the Donor Pool: Organ Donation After Brain Death for Extracorporeal Membrane Oxygenation Patients	2017	Generic organs	Review, focus on pre-mortem ECMO (ECMO at the time of donation)	With proper evaluation and selection, many organs of DBD donors on ECMO can be used in appropriate recipients, with successfull outcome	Review	n.a.	DGF: delayed graft function
	Tsui et al.	Extending normothermic regional perfusion to the thorax in donors after circulatory death	2017	Liver, Kidney, Heart	Review of the recent developments of nRP and discussion of the future of these approaches for DCD	Key benefit of nRP is a dynamic organ assessment during perfusion. It includes the macroscopic appearance of organs during perfusion, measurement of arterial and portal flows (when possible) and a biochemical assessment of function (composite use of blood gases and liver biochemistry). Clinical outcomes: the use of nRP in cDCD is associated with increased recovery rates compared with standard DCD…	Review	n.a.
	Matillon et al.	Hypothermic pulsatile preservation of kidneys from uncontrolled deceased donors after cardiac arrest - a retrospective study	2017	Kidneys	Clinical study on uDCD: graft function (RI) in the early postoperative period, DGF, PNF, graft failure, renal function using serum creatinine, glomerular filtrate rate, biopsies on acute rejected organs	First time the factors which may influence RI in uDCD were investigated. The use of in situ cold preservation determined higher RI values compared to those of kidneys recovered from donors where NRP ha been performed, showing indirectly the superiority of NRP compared to the in situ cold perfusion as preservation procedure	ex vivo, in vivo on humans	38 donors (44 KT)	ISP: in situ perfusion KT: Kidney Transplantation
	Shaheen et al.	Immediately Functioning Grafts from Brain-Dead Donors Treated with Extracorporeal Membrane Oxygenation	2017	Kidneys	DBD Case report, long cold ischemia times followed by ECMO to stabilize the donor	Immediate graft function and excellent serum creatinine levels upon hospital discharge, significant results considering the long ischemia times and that one of the recipients had diabetes and was receiving his second kydney graft	ex vivo, in vivo on humans	1 donor (2 KT)	NR: normothermic recirculation KT: Kidney Transplantation
	Miñambres et al.	Improving the Outcomes of Organs Obtained From Controlled Donation After Circulatory Death Donors Using Abdominal Normothermic Regional Perfusion	2017	Liver	Metabolic measurements on cDCD donor's blood though the organ has a normal appearence; survival rate, primary function.	ALT or AST levels < 4 times the normal values 30 or 60 min after nRP, 90 < nRP < 120 min. The use of nRP may represent an advance to increase the number and quality of grafts in cDCD.	ex vivo, in vivo on humans	78 donors (72 KT, 30 LT, 6 LuT, 1 PT)	TBC: total body cooling LT: Liver Transplantation KT: Kidney Transplantation PT: Pancreas Transplantation LuT: Lung Transplantation
	Palleschi et al.	Lung Transplantation From Donors After Previous Cardiac Surgery: Ideal Graft in Marginal Donor?	2017	Lung	Clinical study, ex vivo lung perfusion evaluation, clinical outcomes	The availability of EVLP evaluation makes relevant the possibility to move forward the decision on suitability of grafts especially in donor with extracorporeal support	ex vivo, in vivo on humans	4 donors
	Guerrero-Ramos et al.	Perigraft fluid collections after kidney transplantation: Does the type of donor (uncontrolled donation after circulatory death vs. donation after brain death) have a role?	2017	Kidney	Retrospective cohort study of grafts from uDCD with ECMO compared with DBD	This is the first series of renal transplantation with grafts from uncontrolled DCD donors with NECMO preservation in which PFC are studied. PFC is a frequent complication that appears in a third of patients, showing no difference in the incidence or severity between DBD and uDCD .	ex vivo, in vivo on humans	300 KT	HPM: hypothermic machine perfusion KT: Kidney Transplantation
	De Carlis et al.	Successful donation after cardiac death liver transplants with prolonged warm ischemia time using normothermic regional perfusion	2017	Liver	Case reports. Acceptance of the graft was based on the trend of serum transaminase and lactate during NRP, the macroscopic appearance, and the liver biopsy. PNF, early graft disfunction, biliary complications.	The livers were considered for further evaluation if they did not show a massive elevation in ALT during NRP and presented a stable or downward trend in serum lactate. Macroscopic evaluation was based on color, surface, margins, and consistency of the liver. Wedge liver biopsy was performed in all cases during the warm phase of procurement, immediately after incision and abdominal organ inspectio…	Ex vivo, in vivo on humans	9 donors (7 LT)	LT: Liver Transplantation
	Kłosiewicz et al.	The role of extracorporeal membrane oxygenation in patients after irreversible cardiac arrest as potential organ donors.	2017	Kidney, liver, lung	Review	Although available studies suffer from methodological limitations such as small cohorts or retrospective analysis, they all reached the same conclusions that the concept of extracorporeal support with oxygenation in DCD seemed very promising. However, further studies on larger cohorts are required.	Review	n.a.	RR: Renal resistance
	Puślecki et al.	The role of simulation to support donation after circulatory death with extracorporeal membrane oxygenation (DCD-ECMO)	2017	Kidney	Advanced high-fidelity medical simulation to prepare the real life implementation	Success of simulated DCD-ECMO procedure: the results of medical simulation become effective in clinical situations	In vivo on humans	1 case	PNF: primary nonfunction
	Pérez-Villares et al.	Interhospital transfers of a mobile team for organ preservation with extracorporeal membrane oxygenation in controlled donors after circulatory death	2018	Kidney, corneal, osteotendinous tissue, vascular tissue	Sharing of the experience of ECMOs trips outside hospital that increases the chances of donation	"Both the renal grafts and the receivers have had good progression". Non è chiaro se i riceventi anche degli altri tessuti oltre ai reni	in vivo on humans	4 donors (8 KT, 4 CT, 2 OtT, 1 VtT)	NELP: normothermic extracorporeal liver perfusion KT: Kidney Transplantation CT: Cornea Transplantation OtT: Osteotendinus Transplantation VtT: Vascular tissue Transplantation
	Peris et al.	A metabolic approach during normothermic regional perfusion in uncontrolled donors after circulatory death. A pilot study.	2018	Splanchnic organs, focus on liver	Metabolic measurements on uDCD donor's blood	Creatinine/lactate values unchanged, transaminases slowly increased --> OK, depending on nRP duration	ex vivo	17 donors
	Kerforne et al.	Defining the optimal duration for normothermic regional perfusion in the kidney donor: A porcine preclinical study.	2018	Kidney	Blood evaluation, mRNA/protein/Histologt analyses, transplantation against no-nRP in porcine DCD	nRP showed better function and outcome than no-nRP; nRP < 4 hrs although injury markers	ex vivo, in vivo on animals	30 cases	uDCD: uncontrolled Donation after Circulatory Death
	Miñambres et al.	Donation after circulatory death and its expansion in Spain.	2018	Kidneys, Liver, Lungs, Heart	Review	Prelimiliary experience with the use of nRP in controlled DCD is promising, but further evidence is required	Review	n.a.	cDCD: controlled Donation after Circulary Death
	Angelico et al.	Donation after Circulatory Death in Paediatric Liver Transplantation: Current Status and Future Perspectives in the Machine Perfusion Era.	2018	Liver (pediatric)	Review of literature on DCD liver grafts transplanted in children and on the use of extracorporeal donor support and liver perfusion machines in pediatrics	Only 2 records on the use of ECMO in liver donors for pediatric recipients: 1) Liver graft function after 15 months and 2) unevenful postopoerative course. The use of DCD liver grafts in children could be increased by the donor support with ECMO to optimize the graft quality	Review	11 studies	nRP: normothermic Regional Perfusion
	Kojc et al.	Early Graft Loss after Kidney Transplantation: Endothelial Dysfunction of Renal Microvasculature	2018	Kidney	light microscopy/electron microscpy of pretransplant biopsy in two cases of early kidney graft loss	To help judge the quality and to avoid unacceptably high discard rates of deceased donor organs, pretransplant kidney biopsy is recommended. Light microscopy found no pathology or significant discrepancy in morphology of kidney graft, while electron microscopy revealed severe endothelial dysfunction of renal microvasculature-> severe endothelial injury of kidney graft microvasculature seen only o…	ex vivo, in vivo on humans	2 cases	ALT: alanine transaminase
	Wonho Chang	Extracorporeal Life Support in Organ Transplant Donors	2018	Kidney, Liver, heart	Donor ALT, bilirubin, creatinine; DGF; recipient healing	The benefits of protecting the vital organs of donors is significant, and ECLS for organ preservation can be widely used in the transplantation field.	Ex vivo, in vivo on humans	9 donors (18 KT, 7 LT, 1 HT)	LT: Liver Transplantation KT: Kidney Transplantation HT:Heart Transplantation
	Puślecki et al.	Extracorporeal Membrane Oxygenation for Greater Poland” Program: How to Save Lives and Develop Organ Donation?	2018	Kidney	Advanced high-fidelity medical simulation tests and after ECMO DCD procedures	Algorithm for organ donation from DCD-ECMO established. Successful double kidney transplantations for the first time in Poland. ECMO for a minimum of 90 minutes (120 minutes performed); ECMO can increase the potential organ pool from DCD	in vivo on humans	18 cases	AST: aspartete transaminase
	Verleden et al.	Immediate post-operative broncho-alveolar lavage IL-6 and IL-8 are associated with early outcomes after lung transplantation.	2018	Lung	Single center cohort study	IL-8 levels (implicated in PGD) associated with ECMO use	ex vivo, in vivo on humans	336 LuT	hRP: hypothermic Regional Perfusion LuT: Lung Transplantation
	Assalino et al.	In situ liver splitting under extracorporeal membrane oxygenation in brain-dead donor	2018	Liver, heart, lung, kidneys	Clinical cases, DBD with refractory cardiac arrest implanted with ECMO; reperfusion biopsy	The first two cases of successful splitting of livers from donors under ECMO: ECMO should not be considered as a contraindication to in situ liver splitting. Favorable outcomes for the transplanted organs, both for two pediatric recipients and two adult recipients	ex vivo, in vivo on humans	2 donors, (4 LT, 4 KT, 1HT, 2 LuT)	E-cDCD: controlled Donation after Circulatory Death with Extracorporeal Support LT: Liver Transplantation KT: Kidney Transplantation HT: Heart Transplantation LuT: Lung Transplantation
	Molina et al.	Kidney transplant from uncontrolled donation after circulatory death donors maintained by nECMO has long-term outcomes comparable to standard criteria donation after brain death.	2018	Kidney	10-year clinical outcomes between kidney transplants from ECMO uDCD and DBD; renal graft biopsy	Delayed graft function more common un uDCD. uDCD KT under ECMO resulted in similar graft function and long-term outcomes compared with KT from standard criteria DBD donors. Increased donor age could negatively affect graft survival after uDCD donation	ex vivo, in vivo on humans	474 recipients	NHBD: non-heart beating donor
	Chiang et al.	Kidney Transplantation from an extracorporeal membrane oxygenation-supported brain-dead donor: A case report.	2018	Kidney	Case report: kidney transplantation from an ECMO-supported DBD; transplant function	Currently, there is no standard method for evaluating graft kidney function of ECMO-supported DBDs. Abnormal appearance of the graft kidneys, pretrasplant biopsy (histological section) revealed minimal interstitial fibrosis: functional grafts until the 8-month follow-up. Regardless of donors' preoperative serum creatinine level, estimated glomerular filtration rate or gross appearance, it is more…	ex vivo, in vivo on humans	1 donor (2 KT)	HBD: heart beating donor KT: Kidney Transplantation
	De Carlis et al.	Liver grafts from donors after cardiac death on regional perfusion with extended warm ischemia compared with donors after brain death.	2018	Liver	Clinical study comparing liver transplants from nRP DCD with ECMO DBD and DBD; 1-year patient survival, graft survival, post-transplant renal disfunction, biopsy serum cratinine and alanine transaminase levels	Further analysis of the DCD-group showed that warm ischemia > 12 5min and Ishak fibrosis score 1 at liver biopsy negatively impacted serum ceatinine and alanine transaminase levels in the first post-transplant week, respectively. Findings encourage the utilization of liver grafts from DCD donors maintained by regional perfusion after proper selection. Importance of liver biopsy during DCD graft e…	ex vivo, in vivo on humans	89 donors (89 LT)	IL-8: interleukin 8 LT: Liver Transplantation
	Bissolati et al.	Renal Resistance Trend During Hypothermic Machine Perfusion Is More Predictive of Postoperative Outcome Than Biopsy Score: Preliminary Experience in 35 Consecutive Kidney Transplantations.	2018	Kidney	Clinical study: from locoregional extracorporeal abdomen perfusion/ECMO donors, graft pretransplantation biopsy (histological score) and HPM: HPM RR, PNF and DGF, postoperative creatinine trend	Only organs that reached RR value ≤1.0 within 3 hours of perfusion were transplanted. RR trend is more predictive of post‐transplantation outcome than biopsy score. Hence, RR trend should be taken into account in the pretransplantation evaluation of the organs.	ex vivo, in vivo on humans	35 donors (49 KT)	PGD: primary graft dysfunction KT: Kidney Transplantation
	Del Río et al.	Kidney transplantation from donors after uncontrolled circulatory death: the Spanish experience	2019	Kidney	Clinical reports. Pre-implant perfusion, histology, atheroma, anatomic problems, macroscopic apperance; PNF; DGF; graft and patient survival	Hypothermic and normothermic regional perfusion strategies are preferable to in situ cooling of kidneys from uDCD donors.	Ex vivo, in vivo on humans	288 donors (517 KT)	KT: Kidney Transplantation
	Hagness et al.	Liver Transplant After Normothermic Regional Perfusion From Controlled Donors After Circulatory Death: The Norwegian Experience	2019	Liver	Case reports. Post-transplant Alanine aminotransferase levels; DGF; graft loss; patients desease; liver funtion	The results after liver transplant using cDCD with NRP livers are excellent and have the potential to contribute to the donor pool with high-quality donor organs	Ex vivo, in vivo on humans	8 donors (8 LT)	LT: Liver Transplantation
	Rodríguez-Sanjuán et al.	Liver Transplant From Controlled Cardiac Death Donors Using Normothermic Regional Perfusion: Comparison With Liver Transplants From Brain Dead Donors	2019	Liver	Retrospective study. Mortality, PNF, vascular complications, IC, survival	liver transplants from controlled DCDs using NRP with ECMO is associated with a low risk of PNF and IC, with short- and long-term results comparable to those in DBD transplants	Ex vivo, in vivo on humans	62 donors (62 LT)	LT: Liver Transplantation
	Tchana-Sato et al.	Successful clinical transplantation of hearts donated after circulatory death using normothermic regional perfusion. J Heart Lung Transplant	2019	Heart	Case reports. Criteria for harvesting were as follows: left ventricular ejection fraction; normal size and function of the right ventricle; cardiac index ; pulmonary artery capillary wedge pressure ; and mean arterial pressure, with no arrhythmia. Post-transplant hemodynamic assessment during endomyocardial biopsy	The use of NRP is very useful in the resuscitation, reperfusion, and preservation of transplanted hearts. It also offers the opportunity to assess the function and viability of organs before transplantation.	Ex vivo, in vivo on humans	2 donors (2 HT)	HT: Heart Transplantation
	Leblanc et al.	Successful extracorporeal membrane oxygenation transport of a 4-month-old brain-dead infant for organ donation: A case report	2019	Kidney	Case report. Few months follow up	pediatric patients undergoing ECMO should be considered as potential organ donors to expand the donor pool	In vivo on humans	1 donor (2 KT)	KT: Kidney Transplantation
	Peng et al.	The efficacy of extracorporeal membrane oxygenation in liver transplantation from non-heart-beating donors: A systemic review and meta-analysis	2019	Liver	Review	ECMO makes 1-year patient survival acceptable in NHBDs recipients. One-year graft survival rate was lower in NHBDs recipients than in DBDs recipients. Compared with DBDs recipients, the risks to develop PNF and IC were increased among NHBDs recipients	Ex vivo, in vivo on humans	4 studies (704 patients)
	Lazzeri et al.	Uncontrolled donation after circulatory death and liver transplantation: evidence and unresolved issues	2019	Liver	Review. Intraoperative evaluation at organ recovery remains pivotal since macroscopic alterations (i.e. hepatic rupture, an abnormal appearance of gall bladder and choledocus) still represent contraindications for organ retrieval.	To date, there is no reliable metrics to determine whether a liver is safe to be ex situ perfused or to be transplanted since existing criteria, as stated by investigators themselves, are so far arbitrary.	Review	n.a.
	Francis D Pagani	Use of Heart Donors Following Circulatory Death: A Viable Addition to the Heart Donor Pool	2019	Heart	Review	A need for further development of perfusion systems permitting mechanical evaluation of heart function and the need to continue to evaluate multiple techniques for DCD procurement, such as normothermic regional perfusion, to identify optimal ways to assess DCD donor function	Review	n.a.
	Miñambres et al.	Combined lung and liver procurement in controlled donation after circulatory death using normothermic abdominal perfusion. Initial experience in two Spanish centers	2020	Lung, liver	Clinical study assessing the outcomes of lung and liver transplants from nRP DCD with ECMO ; 2-years patient survival, post-transplant liver disfunction assessed through radiography and biosy transaminase levels, post-transplant lung disfunction	The combined use of NRP through cooling and rapid recovery technique allowed to reach an outstanding recovery rate (2-years survival of 87.5% and 90%b for livery and lung, respectively	Ex vivo, in vivo on humans	19 donors (38 LuT, 19 LT)	LT: Liver Transplantation LuT: Lung Transplantation
	Mori et al.	Comparison Between Kidney Transplantation After Circulatory Death and After Brain Death: A Monocentric Retrospective Study After 1 Year of Follow-up	2020	Kidney	Clinical study comparing DCD to DBD. Delayed graft function (DGF), primary nonfunction (PNF), creatinine, and estimated glomerular filtration rate at 1 year	No graft was lost during the first year. Controlled DCD is a valid resource for kidney transplantation, with similar outcomes to DBD	Ex vivo, in vivo on humans	28 DBD (46 KT) and 7 DCD (10 KT)	DBD: Donation after Brain Death DCD: Donation after Circulatory Death KT: Kidney Transplantation
	Torres et al.	Eight Years of Extracorporeal Membrane Oxygenation in Liver Transplantation: Our Experience	2020	Liver	Retrospective study of DCDs on ECMO; level of transaminases,	Only 1 patient suffered from ischemic cholangiopathy needing retransplantation. Therefore, according to our experience, liver grafts from DCD using extracorporeal membrane oxygenation are suitable for liver transplantation	Ex vivo, in vivo on humans	36 DCD (33 LT with NRP, 3 LT with super rapid recovery)	DCD: Donation after Circulatory DeathNRP: Normothermic regional perfusion. LT: Liver Transplantation
	Brozzi et al.	Heart and kidney transplant from donor with recent veno-arterial extracorporeal cardiopulmonary resuscitation	2020	Heart, Kidney	Case report of combined heart and kidney transplantation	Individual evaluation of organ function can lead to successful transplantation of multiple organs from donors with recent history of VA ECMO support.	In vivo on humans	1 multiple organ donor (1 HT, 1 KT)	LT: Liver Transplantation KT: Kidney Transplantation HT:Heart Transplantation
	Redondo et al.	Implementation of a mobile team to provide normothermic regional perfusion in controlled donation after circulatory death: Pilot study and first results	2020	Kidney, Liver, Lung	Pilot study to create and test a mobile NRP team.	A mobile NRP team is a feasible option, aided in the optimization and recovery of organs from donors after controlled circulatory death in centers where ECMO technology was not available.	In vivo on humans	33 donors 56 organ recovered (39 KT, 12 LuT, 5 LT)	NRP: Normothermic regional perfusion. LT: Liver Transplantation KT: Kidney Transplantation LuT:Lung Transplantation
	Figini et al.	Mobile Extracorporeal Membrane Oxygenation Teams for Organ Donation After Circulatory Death	2020	Kidney, Liver	This article analyses a potential mobile team organization based on the hub-and-spoke modelby estimating the dimension of the controlled DCD phenomenon in Italy.	This approach to cDCD can be easily exported to other hospitals with potential organ donors who are part of the CNT network, with a mobile ECMO team provided by a spoke hospital.	In vivo on humans	1 DCD donor (1 KT, 1 LT)	DCD: Donation after Circulatory Death KT: Kidney Transplantation LT:Liver Transplantation
	Ravioli et al.	Normothermic and hypothermic oxygenated perfusion for donation after circulatory death in kidney transplantation: do we pay higher risk of severe infection after transplantation?: a case report	2020	Kidney	Pre-implantation biopsy reported a total Karpinsky score of 2 (interstitial fibrosis: 1, vascular disease: 1); DGF; CRP and PCT; CT; white blood cells and renal function; histology and microbiological aveluation. Surveillance blood cultures.	The graft was removed. The histology report concluded for a severe arteritis. All of these steps represent possible contamination sources, that add to the already known potential infectious risk of the donor. In our patient the source of infection was difficult to define. Fungal infections in DCD transplant may be treacherous and strategies to prevent them should be advocated.	In vivo on humans	1 KT	KT: Kidney Transplantation
	Gao et al.	Normothermic extracorporeal membrane oxygenation support: Improving the function of intestinal grafts obtained from cardiac death donors	2020	bowel	The pathology and electron microscopy results, cell apoptosis rate, tight junction protein expression level in the intestinal mucosa, and plasma endotoxin level were evaluated after transplantation.	The intestinal absorptive function improved significantly in the ECMO group in contrast with that in the DCD group. Short-term ECMO intervention can alleviate ischemia-reperfusion injuries in intestinal grafts and improve intestinal absorptive function in the early stage after transplantation. Reducing caspase-3 protein expression and cell apoptosis in the intestinal mucosa may be one of the prot…	Ex vivo, in vivo on animals	18 cases
	Lazzeri et al.	Out of hospital cardiac arrest and uncontrolled donation after circulatory death in a tertiary cardiac arrest center	2020	n.a.	Assessing of number of potential donors after OHCA in a tertiary cardiac arrest center with extracorporeal membrane oxygenation and uncontrolled donation after circulatory death programs.	The implementation of ECPR and uDCD programs in a tertiary cardiac center is feasible and increased the number of donors, because despite organizational and technical challenges, the uDCD donor pool was 62.5% of all potential donors (25/40).	Ex vivo	25 DCD donors	OHCA: Out of hospital cardiac arrest uDCD: Uncontrolled donation after circulatory death
	Rubio et al.	Role of normothermic perfusión with ECMO in donation after controlled cardiac death in Spain	2020	Kidney, Liver, Lung	Analysis of the use of ECMO in cDCD in Spain	The liver is the most benefited organ by reducing biliary complications as well as the loss of grafts. In kidney transplantation, the technique could contribute to reduce the incidence of delayed graft function. In addition, the procedure is compatible with surgical rapid recovery in hypothermia when there is also lung donation.	In vivo on humans	no information found	cDCD: Controlled donation after circulatory death
	Seo et al.	Successful kidney transplantation from an expanded criteria donor with long-term extracorporeal membrane oxygenation treatment: A case report	2020	Kidney	Case report of a kidney transplanted from a donor continuously treated with ECMO before and after declaration of brain death	Rare case of successful kidney transplantation from an old donor with diabetes who was on therapeutic ECMO supply for a long duration, highlighting the potential role of ECMO support in renal transplantation	In vivo on humans	1 DBD ECMO treated donor (1 KT)	KT: Kidney Transplantation
